# Supplementary material for: FGF-2 Differentially Regulates Lens Epithelial Cell Behaviour during TGF-β-Induced EMT
Source: Cells. 2023 Mar 7;12(6):827. doi: 10.3390/cells12060827 (PMC10046997; doi:10.3390/cells12060827)
Supplement: Supplementary file 1 [file cells-12-00827-s001.zip]

Archive with 1 entries (1 files):
- cells-2250599-supplementary.pdf
